# Supplementary material for: PDMS Organ-On-Chip Design and Fabrication: Strategies for Improving Fluidic Integration and Chip Robustness of Rapidly Prototyped Microfluidic In Vitro Models
Source: Micromachines (Basel). 2022 Sep 22;13(10):1573. doi: 10.3390/mi13101573 (PMC9609846; doi:10.3390/mi13101573)
Supplement: Supplementary file 1 [file micromachines-13-01573-s001.zip]

Archive with 1 entries (1 files):
- micromachines-1874503-supplementary.pdf
